# Supplementary material for: CG-Based Stratification of 8-mers Highlights Functional Roles and Phylogenetic Divergence Markers
Source: Int J Mol Sci. 2025 Sep 27;26(19):9477. doi: 10.3390/ijms26199477 (PMC12525110; doi:10.3390/ijms26199477)
Supplement: Supplementary file 1 [file ijms-26-09477-s001.zip]

Archive with 2 entries (2 files):
- ijms-3694973-supplementary-Figure S1.pdf
- ijms-3694973-supplementary-Table_S1.pdf
